# Supplementary material for: N′-(4-Hydroxy­benzyl­idene)aceto­hydrazide monohydrate
Source: Acta Crystallogr Sect E Struct Rep Online. 2009 Jul 29;65(Pt 8):o2007. doi: 10.1107/S160053680902892X (PMC2977428; doi:10.1107/S160053680902892X)
Supplement: Supplementary file 2 [file e-65-o2007-Isup2.hkl]

#
# h,k,l, Fc-squared, Fo-squared, sigma(Fo-squared) and status flag
#
data_I
_shelx_title ' llp in P 1 21/n 1'
_shelx_refln_list_code          4
_shelx_F_calc_maximum      124.33
_exptl_crystal_F_000       416.00
_reflns_d_resolution_high  0.8396
 
loop_
 _symmetry_equiv_pos_as_xyz
 'x, y, z'
 '-x+1/2, y+1/2, -z+1/2'
 '-x, -y, -z'
 'x-1/2, -y-1/2, z-1/2'
 
_cell_length_a     8.3517
_cell_length_b    10.1456
_cell_length_c    12.3280
_cell_angle_alpha  90.000
_cell_angle_beta  105.353
_cell_angle_gamma  90.000
 
_shelx_F_squared_multiplier     1.000
 
loop_
 _refln_index_h
 _refln_index_k
 _refln_index_l
 _refln_F_squared_calc
 _refln_F_squared_meas
 _refln_F_squared_sigma
 _refln_observed_status
   2   0   0     3299.77     3150.18     44.47 o
   4   0   0      679.85      612.77      9.37 o
   6   0   0      538.52      529.53      8.61 o
   8   0   0        2.80        4.11      0.72 o
   1   1   0        0.03        2.94      0.37 o
   2   1   0     4567.43     4149.54     37.30 o
   3   1   0      130.50      117.92      1.41 o
   4   1   0      760.88      787.48      6.87 o
   5   1   0       73.96       74.91      1.07 o
   6   1   0      115.42      114.51      1.51 o
   7   1   0       58.75       60.72      1.34 o
   8   1   0        0.12        0.45      0.36 o
   9   1   0        6.95        7.33      0.79 o
   0   2   0     5421.78     4643.14     66.25 o
   1   2   0       31.23       30.78      0.39 o
   2   2   0    15458.36    12217.70    293.84 o
   3   2   0       57.88       71.69      0.88 o
   4   2   0      211.68      219.67      2.22 o
   5   2   0      139.43      139.22      2.94 o
   6   2   0       31.33       34.60      1.04 o
   7   2   0        0.03        0.00      0.26 o
   8   2   0        9.26        8.62      0.74 o
   9   2   0       19.25       17.44      1.04 o
   1   3   0       49.73       55.99      0.63 o
   2   3   0     1601.59     1683.14     15.30 o
   3   3   0       38.05       51.90      1.74 o
   4   3   0     2103.43     2064.50     19.07 o
   5   3   0        2.56        2.79      0.56 o
   6   3   0        2.81        2.43      0.38 o
   7   3   0        0.98        0.38      0.41 o
   8   3   0        0.22        0.00      1.55 o
   9   3   0       18.88       20.37      1.45 o
   0   4   0      571.55      623.12     12.83 o
   1   4   0        2.30        2.92      0.15 o
   2   4   0      499.14      508.04      4.91 o
   3   4   0       85.63       75.42      1.06 o
   4   4   0     1055.37     1071.69     10.40 o
   5   4   0       56.49       57.48      1.48 o
   6   4   0      130.54      120.91      3.63 o
   7   4   0        4.03        4.86      1.46 o
   8   4   0       29.11       28.86      2.09 o
   1   5   0      258.96      266.33      2.70 o
   2   5   0       24.74       20.48      0.40 o
   3   5   0       14.03       10.65      0.44 o
   4   5   0       89.13       79.93      1.59 o
   5   5   0        1.09        0.70      0.34 o
   6   5   0      662.56      605.34      8.01 o
   7   5   0        0.24        0.00      0.35 o
   8   5   0       61.78       57.18      1.64 o
   0   6   0        3.12        0.84      0.28 o
   1   6   0       59.63       54.91      0.81 o
   2   6   0      251.60      252.57      3.03 o
   3   6   0       11.56       14.00      0.63 o
   4   6   0        5.71        6.00      0.50 o
   5   6   0        0.06        0.22      0.34 o
   6   6   0      302.60      279.84      4.31 o
   7   6   0        4.61        3.46      0.67 o
   8   6   0       64.10       57.71      1.72 o
   1   7   0       58.45       62.72      1.57 o
   2   7   0      128.30      128.12      2.22 o
   3   7   0       39.35       37.49      1.08 o
   4   7   0        4.17        4.39      0.56 o
   5   7   0        5.89        6.34      0.59 o
   6   7   0      178.49      167.60      3.03 o
   7   7   0       78.68       75.60      1.92 o
   0   8   0       13.26       15.89      1.38 o
   1   8   0       51.93       50.43      1.24 o
   2   8   0        2.90        3.91      0.47 o
   3   8   0        5.23        5.24      0.54 o
   4   8   0       56.47       45.75      1.33 o
   5   8   0        2.51        2.69      0.75 o
   6   8   0        5.56        5.34      0.64 o
   7   8   0       17.56       23.01      1.62 o
   1   9   0       15.58       15.90      1.09 o
   2   9   0       80.90       75.81      2.31 o
   3   9   0       18.41       19.30      0.79 o
   4   9   0       92.75       90.09      2.05 o
   5   9   0       24.24       25.75      1.22 o
   6   9   0        3.22        5.16      0.74 o
   0  10   0       44.51       41.55      2.48 o
   1  10   0        0.00        0.00      0.56 o
   2  10   0      124.67      117.61      3.06 o
   3  10   0        0.03        0.00      0.34 o
   4  10   0        1.65        0.32      0.43 o
   5  10   0       16.53       17.04      0.90 o
   1  11   0       10.16       13.64      1.22 o
   2  11   0        8.14        9.10      1.10 o
   3  11   0        9.45        9.30      1.12 o
   0  12   0      159.46      167.00      6.03 o
   1  12   0        2.92        2.25      1.02 o
  -9   0   1        0.00        0.01      0.82 o
  -7   0   1      175.10      176.11      3.01 o
  -5   0   1        0.45        0.00      0.23 o
  -3   0   1      847.59      842.28     10.17 o
  -1   0   1      789.82      778.12     11.28 o
   1   0   1      483.16      487.42      5.82 o
   3   0   1        4.83        2.23      0.30 o
   5   0   1      138.00      148.49      3.04 o
   7   0   1      133.42      132.58      3.12 o
   9   0   1        4.79        4.65      0.88 o
  -9   1   1        0.96        0.68      0.50 o
  -8   1   1        5.49        6.72      0.73 o
  -7   1   1      128.90      129.30      2.06 o
  -6   1   1        3.52        4.20      0.48 o
  -5   1   1      187.37      184.10      2.22 o
  -4   1   1      605.87      588.96      9.67 o
  -3   1   1      117.74      104.26      1.15 o
  -2   1   1       95.37      105.34      2.43 o
  -1   1   1      813.29      823.45      7.79 o
   0   1   1     3150.82     2717.77     22.77 o
   1   1   1     3241.30     2986.05     27.16 o
   2   1   1     9750.43     8306.96     74.78 o
   3   1   1      919.27      971.62     10.08 o
   4   1   1        0.69        1.30      0.24 o
   5   1   1      693.52      711.14      7.80 o
   6   1   1       43.22       41.17      1.04 o
   7   1   1       81.92       80.51      1.62 o
   8   1   1        8.64        8.59      0.95 o
   9   1   1       13.99       15.29      1.01 o
  -9   2   1        0.13        0.50      0.51 o
  -8   2   1       14.08       13.26      0.75 o
  -7   2   1        1.78        1.77      0.43 o
  -6   2   1        0.03        0.00      0.21 o
  -5   2   1      165.66      164.43      1.84 o
  -4   2   1      733.62      706.95      6.21 o
  -3   2   1        0.41        0.19      0.16 o
  -2   2   1    15432.35    12342.40    125.22 o
  -1   2   1       53.59       52.65      0.57 o
   0   2   1      876.04      854.06      7.79 o
   1   2   1       92.59       95.32      1.37 o
   2   2   1       29.81       43.10      0.76 o
   3   2   1       42.01       44.97      0.77 o
   4   2   1      605.30      606.88      6.63 o
   5   2   1        1.61        3.85      0.68 o
   6   2   1       62.57       57.33      1.25 o
   7   2   1        0.09        0.05      0.32 o
   8   2   1        8.61       10.97      0.82 o
   9   2   1       38.35       38.90      1.26 o
  -9   3   1       22.45       26.21      2.60 o
  -8   3   1        0.00        0.22      0.40 o
  -7   3   1        8.51        8.62      0.59 o
  -6   3   1       45.14       46.09      1.10 o
  -5   3   1        0.38        1.09      0.26 o
  -4   3   1     1419.72     1391.69     13.03 o
  -3   3   1      174.21      189.72      1.88 o
  -2   3   1      468.82      478.81      4.17 o
  -1   3   1      997.05     1006.04      8.42 o
   0   3   1      818.44      829.02      8.48 o
   1   3   1      359.79      358.03      3.70 o
   2   3   1     1876.57     1953.33     19.70 o
   3   3   1      924.44      968.77     10.16 o
   4   3   1     1616.42     1553.66     16.11 o
   5   3   1       44.84       44.68      1.42 o
   6   3   1       19.56       20.68      1.17 o
   7   3   1       10.36       10.82      1.04 o
   8   3   1       59.88       59.85      2.21 o
   9   3   1        0.91        1.85      0.75 o
  -9   4   1        5.04        5.77      1.01 o
  -8   4   1       59.28       56.19      2.15 o
  -7   4   1       36.41       40.20      1.40 o
  -6   4   1       11.30       10.23      0.74 o
  -5   4   1        3.01        2.95      0.45 o
  -4   4   1     2187.79     2165.53     19.82 o
  -3   4   1       50.07       63.67      0.81 o
  -2   4   1      296.61      281.41      2.60 o
  -1   4   1      215.23      228.30      2.35 o
   0   4   1     1017.93      974.90     21.76 o
   1   4   1      113.68      124.66      1.41 o
   2   4   1       80.67       70.50      1.07 o
   3   4   1       19.43       22.60      0.58 o
   4   4   1      154.41      155.85      2.13 o
   5   4   1       47.14       53.04      1.34 o
   6   4   1       38.23       37.91      1.59 o
   7   4   1        9.25        7.86      0.92 o
   8   4   1        2.15        2.31      0.78 o
  -8   5   1        0.88        1.28      0.49 o
  -7   5   1        5.11        6.46      0.56 o
  -6   5   1      933.90      840.29      9.34 o
  -5   5   1        7.62        7.43      0.49 o
  -4   5   1        4.02        7.03      0.71 o
  -3   5   1        4.15        4.48      0.33 o
  -2   5   1      808.22      778.92      6.72 o
  -1   5   1      131.22      135.95      1.75 o
   0   5   1      443.51      460.63      4.47 o
   1   5   1       92.33      120.44      1.43 o
   2   5   1       11.10       11.10      0.52 o
   3   5   1       24.23       33.78      1.16 o
   4   5   1      268.18      280.39      3.45 o
   5   5   1       13.60       12.73      0.95 o
   6   5   1      191.56      178.98      3.17 o
   7   5   1       42.02       42.18      1.33 o
   8   5   1       10.87       10.51      0.82 o
  -8   6   1        8.85        5.70      0.73 o
  -7   6   1        4.27        3.73      0.57 o
  -6   6   1       25.41       24.79      0.89 o
  -5   6   1      273.35      263.44      3.52 o
  -4   6   1        6.83        8.29      0.49 o
  -3   6   1       29.82       32.45      0.82 o
  -2   6   1        0.17        0.14      0.27 o
  -1   6   1      156.09      165.69      2.37 o
   0   6   1       29.71       36.06      0.74 o
   1   6   1       72.02       75.06      1.07 o
   2   6   1       81.01       72.51      1.07 o
   3   6   1       36.06       35.42      1.15 o
   4   6   1      129.41      119.83      2.19 o
   5   6   1      116.58      108.57      2.45 o
   6   6   1        0.25        0.28      0.40 o
   7   6   1        9.30        6.56      0.81 o
   8   6   1       39.27       36.07      1.55 o
  -7   7   1        0.74        2.30      0.85 o
  -6   7   1        0.18        0.64      0.39 o
  -5   7   1       20.43       17.62      0.84 o
  -4   7   1      693.44      646.22      8.38 o
  -3   7   1       16.40       18.11      0.77 o
  -2   7   1      312.58      313.28      4.40 o
  -1   7   1       45.11       39.07      1.30 o
   0   7   1       52.33       55.21      1.36 o
   1   7   1        8.59        6.94      0.54 o
   2   7   1        2.50        5.21      0.39 o
   3   7   1       10.35        8.58      0.51 o
   4   7   1        3.70        2.83      0.45 o
   5   7   1       33.53       36.24      1.62 o
   6   7   1        0.12        0.00      0.41 o
   7   7   1        6.07        7.99      0.80 o
  -7   8   1       28.40       22.84      2.53 o
  -6   8   1        0.93        1.04      0.47 o
  -5   8   1       20.55       22.92      1.48 o
  -4   8   1      190.23      189.63      3.71 o
  -3   8   1       70.80       74.37      1.69 o
  -2   8   1       17.52       17.99      2.57 o
  -1   8   1        1.73        1.40      0.52 o
   0   8   1      115.27      107.25      1.98 o
   1   8   1       12.16       12.29      0.68 o
   2   8   1       13.37       11.83      0.57 o
   3   8   1       93.30       85.44      1.59 o
   4   8   1        0.03        0.00      0.30 o
   5   8   1       29.23       26.64      0.92 o
   6   8   1        4.19        4.17      0.53 o
  -6   9   1       62.36       64.24      2.51 o
  -5   9   1        3.97        3.51      1.05 o
  -4   9   1       55.59       53.01      1.51 o
  -3   9   1        3.12        3.27      0.53 o
  -2   9   1      363.79      364.36     17.12 o
  -1   9   1       15.37       14.32      1.02 o
   0   9   1       41.54       44.06      1.65 o
   1   9   1        0.09        0.50      0.56 o
   2   9   1       23.42       21.23      0.78 o
   3   9   1       16.13       19.04      0.79 o
   4   9   1       25.40       26.15      0.94 o
   5   9   1       26.62       24.86      0.95 o
   6   9   1        0.13        0.00      0.47 o
  -5  10   1        0.72        1.46      0.80 o
  -4  10   1       12.10       12.87      1.20 o
  -3  10   1       11.14        9.79      1.00 o
  -2  10   1       93.41       95.59      2.70 o
  -1  10   1        3.63        3.89      0.77 o
   0  10   1       53.07       47.59      1.85 o
   1  10   1       76.08       78.51      2.42 o
   2  10   1       22.82       21.79      1.95 o
   3  10   1        1.87        1.09      0.42 o
   4  10   1        0.53        0.29      0.41 o
   5  10   1        0.00        0.00      0.47 o
  -3  11   1        7.02        7.39      1.69 o
  -2  11   1       29.22       29.47      1.63 o
  -1  11   1       70.39       69.91      2.45 o
   0  11   1      331.79      332.78      6.48 o
   1  11   1        0.06        0.00      0.66 o
   2  11   1        3.03        2.96      1.71 o
   3  11   1       46.84       46.83      2.02 o
  -1  12   1        1.43        2.52      0.97 o
   0  12   1       24.91       23.43      1.68 o
  -8   0   2       25.32       23.90      1.23 o
  -6   0   2       12.75       18.14      0.75 o
  -4   0   2      287.33      287.95      4.83 o
  -2   0   2     1646.85     1565.06     27.53 o
   0   0   2     2648.11     2457.18     51.36 o
   2   0   2       82.05       69.57      1.13 o
   4   0   2        0.20        0.16      0.31 o
   6   0   2       36.17       39.63      1.12 o
   8   0   2       16.33       19.90      1.32 o
  -9   1   2       35.04       36.75      1.35 o
  -8   1   2       49.61       53.96      2.26 o
  -7   1   2        0.98        0.68      0.28 o
  -6   1   2       31.77       32.61      0.71 o
  -5   1   2       25.81       29.73      1.86 o
  -4   1   2       37.99       35.12      2.27 o
  -3   1   2       10.50        9.62      0.50 o
  -2   1   2      108.45      106.42      1.30 o
  -1   1   2     1791.69     1753.21     44.94 o
   0   1   2     3517.90     3060.95     25.38 o
   1   1   2       48.35       51.52      0.65 o
   2   1   2     1346.06     1325.41     11.07 o
   3   1   2      314.24      319.41      2.96 o
   4   1   2      346.46      349.91      3.31 o
   5   1   2      198.86      209.83      2.24 o
   6   1   2       61.95       65.75      1.65 o
   7   1   2      128.84      130.10      1.95 o
   8   1   2       18.11       19.93      0.92 o
   9   1   2        1.02        0.85      0.70 o
  -9   2   2       29.30       30.46      1.10 o
  -8   2   2       41.89       42.11      1.19 o
  -7   2   2        0.37        0.18      0.50 o
  -6   2   2       51.24       50.02      0.89 o
  -5   2   2      321.51      311.83      3.20 o
  -4   2   2      280.28      303.40      3.22 o
  -3   2   2       28.75       27.37      0.77 o
  -2   2   2     3283.04     3207.07     56.94 o
  -1   2   2      344.49      335.37      3.57 o
   0   2   2      332.95      329.27      2.86 o
   1   2   2       59.67       58.89      0.67 o
   2   2   2      229.66      234.75      2.41 o
   3   2   2     1209.60     1307.62     12.15 o
   4   2   2       88.55       90.51      1.13 o
   5   2   2      136.28      141.52      1.82 o
   6   2   2        0.01        0.00      0.43 o
   7   2   2        0.14        0.00      0.27 o
   8   2   2       17.32       18.41      0.85 o
   9   2   2       62.81       69.56      3.56 o
  -9   3   2       34.38       38.91      1.53 o
  -8   3   2      127.54      132.83      3.12 o
  -7   3   2       25.76       26.23      0.89 o
  -6   3   2       33.61       35.83      0.95 o
  -5   3   2      167.74      167.93      4.64 o
  -4   3   2        4.20        5.37      0.30 o
  -3   3   2      596.12      592.59      5.19 o
  -2   3   2      150.12      138.87      1.56 o
  -1   3   2      572.25      595.96      5.56 o
   0   3   2        0.05        0.76      0.12 o
   1   3   2      565.96      545.71      4.70 o
   2   3   2       71.43       82.12      1.16 o
   3   3   2     1218.33     1269.69     11.85 o
   4   3   2       17.19       26.93      0.56 o
   5   3   2        8.74       10.35      0.64 o
   6   3   2       18.80       19.03      0.74 o
   7   3   2       59.68       59.49      1.74 o
   8   3   2        0.72        1.83      0.57 o
  -9   4   2       10.75       13.03      1.56 o
  -8   4   2      236.73      230.23      8.54 o
  -7   4   2       35.21       34.58      1.31 o
  -6   4   2       84.93       79.19      2.06 o
  -5   4   2       30.67       26.00      0.99 o
  -4   4   2     1112.33     1082.64     11.42 o
  -3   4   2      332.60      327.45      3.03 o
  -2   4   2      214.66      219.68      2.34 o
  -1   4   2      202.02      208.76      2.15 o
   0   4   2     1324.96     1308.63     13.70 o
   1   4   2     2012.54     2041.49     24.72 o
   2   4   2       27.77       34.32      0.72 o
   3   4   2        3.51        1.14      0.26 o
   4   4   2       16.34       18.58      0.63 o
   5   4   2       29.56       29.72      1.03 o
   6   4   2       85.65       82.97      1.91 o
   7   4   2        0.35        0.00      0.53 o
   8   4   2        1.51        2.41      0.63 o
  -8   5   2       18.40       17.50      1.09 o
  -7   5   2       23.18       25.68      0.92 o
  -6   5   2       89.38       98.36      1.78 o
  -5   5   2       34.33       31.49      0.86 o
  -4   5   2      527.87      533.72      6.04 o
  -3   5   2      663.20      661.76      7.21 o
  -2   5   2        0.21        1.00      0.28 o
  -1   5   2       16.08       22.70      0.55 o
   0   5   2       32.08       31.73      0.58 o
   1   5   2     1406.60     1480.03     13.57 o
   2   5   2       10.16        6.95      0.32 o
   3   5   2       31.39       42.49      0.80 o
   4   5   2        0.11        0.02      0.20 o
   5   5   2       60.16       51.41      2.06 o
   6   5   2        5.21        6.73      0.99 o
   7   5   2       34.36       32.88      1.04 o
   8   5   2        0.01        0.00      0.43 o
  -8   6   2        0.01        0.69      0.61 o
  -7   6   2        0.00        0.06      0.46 o
  -6   6   2      835.09      806.62      9.08 o
  -5   6   2       58.61       60.31      2.08 o
  -4   6   2        0.59        0.25      0.25 o
  -3   6   2      163.18      155.29      2.20 o
  -2   6   2      119.16      116.31      2.01 o
  -1   6   2      425.20      425.53      4.77 o
   0   6   2       54.50       59.41      0.91 o
   1   6   2      344.25      320.02      3.74 o
   2   6   2      184.66      175.19      2.06 o
   3   6   2       13.83       13.28      0.53 o
   4   6   2       19.00       16.82      0.66 o
   5   6   2        0.70        1.02      0.33 o
   6   6   2        0.81        1.00      0.51 o
   7   6   2       19.92       19.14      0.86 o
  -7   7   2        8.17        8.30      0.97 o
  -6   7   2       17.94       16.05      0.99 o
  -5   7   2        2.13        2.75      0.43 o
  -4   7   2      422.03      423.70      5.12 o
  -3   7   2        8.27        8.22      0.51 o
  -2   7   2      122.93      123.08      2.85 o
  -1   7   2      490.19      506.57      5.67 o
   0   7   2        1.81        2.51      0.25 o
   1   7   2       31.67       25.69      0.61 o
   2   7   2        1.46        1.13      0.24 o
   3   7   2        2.68        1.31      0.32 o
   4   7   2        0.35        0.22      0.30 o
   5   7   2       70.22       62.12      1.37 o
   6   7   2        0.73        1.39      0.42 o
   7   7   2        9.58        9.30      0.73 o
  -7   8   2       36.78       35.75      2.15 o
  -6   8   2        4.48        6.22      0.93 o
  -5   8   2        0.61        1.10      0.51 o
  -4   8   2       88.10       90.52      1.72 o
  -3   8   2      690.92      674.21     12.74 o
  -2   8   2      177.25      171.84      2.89 o
  -1   8   2      202.02      194.88      3.86 o
   0   8   2       16.95       16.26      0.71 o
   1   8   2       25.49       24.10      0.64 o
   2   8   2        9.95       10.28      0.55 o
   3   8   2       29.96       31.66      0.92 o
   4   8   2       18.67       17.48      0.94 o
   5   8   2        2.59        2.99      0.46 o
   6   8   2        0.18        0.36      0.62 o
  -6   9   2        0.81        0.00      0.83 o
  -5   9   2       12.60       12.15      1.14 o
  -4   9   2        6.95        7.19      0.90 o
  -3   9   2       16.78       15.60      1.06 o
  -2   9   2      410.40      416.63      7.20 o
  -1   9   2       57.22       60.37      1.98 o
   0   9   2       74.68       71.75      2.16 o
   1   9   2       10.07        7.41      1.23 o
   2   9   2       21.92       21.25      0.77 o
   3   9   2      150.86      146.21      2.35 o
   4   9   2        5.60        4.60      0.52 o
   5   9   2        5.92        6.35      0.65 o
  -5  10   2       58.85       59.28      2.37 o
  -4  10   2       25.13       33.62      2.65 o
  -3  10   2       10.42       10.73      1.61 o
  -2  10   2        3.89        2.45      0.74 o
  -1  10   2       63.85       67.94      2.25 o
   0  10   2      307.40      316.96      6.01 o
   1  10   2       21.65       20.93      1.29 o
   2  10   2       26.30       29.15      1.49 o
   3  10   2       19.25       17.91      0.83 o
   4  10   2        0.01        0.00      0.37 o
  -3  11   2        5.39        5.27      1.54 o
  -2  11   2       14.13       15.09      1.93 o
  -1  11   2        7.98        9.57      1.11 o
   0  11   2      144.77      158.33      3.91 o
   1  11   2       10.86       11.07      1.16 o
   2  11   2        2.58        3.14      0.84 o
   3  11   2        5.77        6.48      1.05 o
  -9   0   3       19.08       17.83      1.76 o
  -7   0   3       63.82       60.50      1.49 o
  -5   0   3      349.46      358.25      8.91 o
  -3   0   3      102.37       84.97      1.39 o
  -1   0   3     1126.42     1018.98     12.03 o
   1   0   3      495.67      568.14      6.88 o
   3   0   3      853.35      837.60     14.85 o
   5   0   3       37.26       51.03      1.20 o
   7   0   3      348.26      354.49      6.56 o
  -9   1   3       23.57       23.90      2.01 o
  -8   1   3       21.32       22.73      0.88 o
  -7   1   3       21.07       19.04      0.75 o
  -6   1   3        0.67        0.28      0.18 o
  -5   1   3       84.38       86.02      1.24 o
  -4   1   3       48.95       53.58      1.54 o
  -3   1   3        2.20        1.20      0.26 o
  -2   1   3      616.07      595.28      6.24 o
  -1   1   3        8.79       22.32      0.60 o
   0   1   3     2883.68     2726.10     24.72 o
   1   1   3     1711.25     1594.87     14.58 o
   2   1   3        1.18        1.45      0.25 o
   3   1   3        0.00        0.42      0.25 o
   4   1   3       25.10       23.04      0.50 o
   5   1   3      213.41      209.16      2.26 o
   6   1   3       49.58       47.99      1.06 o
   7   1   3       44.57       50.40      1.13 o
   8   1   3        5.95        6.31      1.03 o
  -9   2   3        3.18        3.59      0.70 o
  -8   2   3       57.38       61.55      1.73 o
  -7   2   3       92.55       85.35      1.63 o
  -6   2   3       15.18       16.87      0.70 o
  -5   2   3        8.41        6.61      0.62 o
  -4   2   3      200.60      206.98      2.10 o
  -3   2   3     1883.79     1896.00     17.46 o
  -2   2   3      195.26      209.50      2.34 o
  -1   2   3      547.40      590.33      5.03 o
   0   2   3       16.35       13.37      0.27 o
   1   2   3       57.27       74.01      0.90 o
   2   2   3     1616.07     1649.98     15.17 o
   3   2   3        1.96        2.69      0.21 o
   4   2   3       37.22       35.31      0.64 o
   5   2   3       65.17       68.02      1.18 o
   6   2   3      117.70      115.11      1.75 o
   7   2   3        0.17        0.00      0.30 o
   8   2   3        0.05        0.00      0.36 o
  -9   3   3       68.52       68.05      2.00 o
  -8   3   3      245.31      253.29      4.32 o
  -7   3   3        4.84        3.24      0.52 o
  -6   3   3      133.69      136.90      2.99 o
  -5   3   3       54.65       56.49      1.19 o
  -4   3   3      438.01      462.68      4.69 o
  -3   3   3     1296.53     1445.30     13.32 o
  -2   3   3        9.78        6.47      0.27 o
  -1   3   3      675.14      626.09      5.86 o
   0   3   3      191.83      222.34      2.07 o
   1   3   3     1234.47     1216.27     10.30 o
   2   3   3      311.10      354.16      3.22 o
   3   3   3      445.54      435.92      4.74 o
   4   3   3        0.11        0.42      0.33 o
   5   3   3      121.94      133.05      2.08 o
   6   3   3       56.64       59.86      1.34 o
   7   3   3        0.19        0.87      0.39 o
   8   3   3        0.15        0.30      0.50 o
  -9   4   3        3.99        3.85      0.76 o
  -8   4   3       53.79       59.68      1.82 o
  -7   4   3      193.53      198.88      3.57 o
  -6   4   3      109.06      114.76      2.38 o
  -5   4   3      365.81      337.61      4.11 o
  -4   4   3      317.32      308.63      3.30 o
  -3   4   3      651.45      637.75      6.17 o
  -2   4   3      304.66      310.97      3.54 o
  -1   4   3      641.59      747.39      7.80 o
   0   4   3      632.66      639.34      5.52 o
   1   4   3       92.23       99.27      1.12 o
   2   4   3       16.05       14.75      0.36 o
   3   4   3      449.66      462.37      4.66 o
   4   4   3       85.53       83.46      1.28 o
   5   4   3       36.43       36.70      1.52 o
   6   4   3       11.17       11.36      0.66 o
   7   4   3       61.30       62.73      1.73 o
   8   4   3       90.20       91.18      2.28 o
  -9   5   3        1.98        4.25      1.48 o
  -8   5   3       12.47       12.00      0.95 o
  -7   5   3      144.63      144.27      4.22 o
  -6   5   3     1230.70     1202.09     13.14 o
  -5   5   3       30.87       32.78      0.88 o
  -4   5   3       40.06       40.69      1.18 o
  -3   5   3        9.53        4.91      0.29 o
  -2   5   3        7.48       11.88      0.44 o
  -1   5   3     1405.86     1430.74     13.14 o
   0   5   3      124.14      122.55      1.34 o
   1   5   3      533.47      539.30      4.78 o
   2   5   3        7.43        8.87      0.37 o
   3   5   3        0.90        1.37      0.24 o
   4   5   3      227.48      219.58      2.93 o
   5   5   3       22.90       19.12      0.72 o
   6   5   3       70.15       63.58      1.40 o
   7   5   3        9.27        8.44      0.62 o
  -8   6   3        2.96        2.53      0.69 o
  -7   6   3       16.48       18.46      1.08 o
  -6   6   3       25.33       19.45      1.05 o
  -5   6   3      808.78      800.88     11.09 o
  -4   6   3      368.13      353.89      4.31 o
  -3   6   3        8.53        9.90      0.75 o
  -2   6   3        0.20        1.39      0.47 o
  -1   6   3       55.38       57.99      0.89 o
   0   6   3       40.53       34.83      0.61 o
   1   6   3     1420.08     1466.54     13.56 o
   2   6   3        3.84        2.71      0.26 o
   3   6   3       30.88       33.31      0.86 o
   4   6   3       26.37       24.17      0.68 o
   5   6   3        8.41        9.50      0.58 o
   6   6   3        0.60        0.66      0.38 o
   7   6   3       27.22       25.16      0.99 o
  -7   7   3       50.54       47.48      1.67 o
  -6   7   3        4.54        5.97      1.03 o
  -5   7   3       31.25       30.69      1.23 o
  -4   7   3      594.21      597.94      6.87 o
  -3   7   3       77.91       82.11      1.74 o
  -2   7   3       47.46       46.46      1.22 o
  -1   7   3      465.65      477.02      4.84 o
   0   7   3       25.57       25.95      0.70 o
   1   7   3        9.55       11.53      0.66 o
   2   7   3        0.04        0.21      0.26 o
   3   7   3      286.15      247.42      3.95 o
   4   7   3       76.59       66.99      1.46 o
   5   7   3       41.75       33.41      1.18 o
   6   7   3       13.35       12.95      0.72 o
   7   7   3        7.20        7.61      1.14 o
  -7   8   3        0.16        0.01      0.60 o
  -6   8   3       11.29       12.33      0.96 o
  -5   8   3        0.89        0.92      0.49 o
  -4   8   3        0.15        0.24      0.58 o
  -3   8   3        3.77        4.54      0.57 o
  -2   8   3      460.23      465.62      6.36 o
  -1   8   3       29.68       33.13      0.90 o
   0   8   3       55.88       53.46      2.25 o
   1   8   3       18.02       16.62      0.64 o
   2   8   3       31.47       29.67      0.92 o
   3   8   3      161.15      148.79      2.31 o
   4   8   3       21.94       16.45      0.74 o
   5   8   3       20.02       16.37      0.78 o
   6   8   3        1.11        0.93      0.48 o
  -6   9   3        0.02        0.85      0.62 o
  -5   9   3        0.06        0.00      0.56 o
  -4   9   3       17.48       17.75      1.29 o
  -3   9   3       98.77       94.11      2.70 o
  -2   9   3      228.81      234.62      4.64 o
  -1   9   3      349.39      355.46      5.11 o
   0   9   3       31.46       34.03      1.14 o
   1   9   3       89.86       87.99      1.88 o
   2   9   3       75.92       74.31      1.88 o
   3   9   3      102.09       92.64      1.78 o
   4   9   3        5.22        5.71      0.54 o
   5   9   3      162.10      147.74      2.54 o
  -5  10   3      144.04      156.61      6.03 o
  -4  10   3       16.78       17.62      2.06 o
  -3  10   3        6.28        4.87      1.27 o
  -2  10   3       27.54       28.63      2.21 o
  -1  10   3       81.72       87.78      2.53 o
   0  10   3      122.38      126.59      3.22 o
   1  10   3        0.34        0.76      0.79 o
   2  10   3       57.27       54.39      1.77 o
   3  10   3       12.10       14.08      1.14 o
   4  10   3       11.77        9.79      0.71 o
  -3  11   3        0.00        0.00      1.12 o
  -2  11   3        7.26       12.63      1.89 o
  -1  11   3       38.14       43.01      2.86 o
   0  11   3      103.41      121.80      4.73 o
   1  11   3      335.13      357.09      8.88 o
   2  11   3       11.31       12.20      1.25 o
  -8   0   4       20.26       21.38      1.25 o
  -6   0   4       38.17       34.33      1.27 o
  -4   0   4       71.24       76.39      1.39 o
  -2   0   4      754.49      667.10      8.06 o
   0   0   4     4418.57     4284.41     69.97 o
   2   0   4      813.17      858.70     10.39 o
   4   0   4      120.35      110.78      2.50 o
   6   0   4       16.87       20.00      1.15 o
   8   0   4        9.92       11.26      1.12 o
  -9   1   4        0.39        0.09      0.89 o
  -8   1   4       15.08       15.54      1.31 o
  -7   1   4       46.25       41.38      0.96 o
  -6   1   4      149.20      167.07      1.94 o
  -5   1   4      289.46      303.98      3.30 o
  -4   1   4       14.08        9.99      0.33 o
  -3   1   4       82.43       83.28      1.64 o
  -2   1   4     1771.26     1799.34     30.85 o
  -1   1   4     3481.00     3421.99     28.28 o
   0   1   4        9.98        4.94      0.24 o
   1   1   4       44.20       40.24      0.64 o
   2   1   4      132.98      135.78      1.44 o
   3   1   4       15.97       14.29      0.45 o
   4   1   4      103.96       92.44      1.20 o
   5   1   4       46.29       47.38      0.84 o
   6   1   4       21.80       22.91      0.73 o
   7   1   4       36.63       38.11      1.00 o
   8   1   4       77.12       82.74      1.88 o
  -9   2   4      116.32      118.42      2.65 o
  -8   2   4       16.67       20.22      1.02 o
  -7   2   4       18.77       19.00      1.37 o
  -6   2   4        3.05        4.92      1.14 o
  -5   2   4      241.88      221.04      2.84 o
  -4   2   4       83.10       72.75      1.01 o
  -3   2   4      490.73      595.93      8.32 o
  -2   2   4      835.15      853.89     11.18 o
  -1   2   4      821.91      806.58      6.84 o
   0   2   4       23.65       17.58      0.37 o
   1   2   4      488.28      512.79      4.48 o
   2   2   4      204.25      184.77      3.24 o
   3   2   4      775.98      810.47      7.78 o
   4   2   4       39.30       48.45      0.87 o
   5   2   4      235.06      235.02      2.81 o
   6   2   4        6.02        5.69      0.45 o
   7   2   4        3.97        4.63      0.62 o
   8   2   4        0.16        0.18      0.41 o
  -9   3   4        3.40        3.15      0.68 o
  -8   3   4      293.63      292.96      4.78 o
  -7   3   4       43.53       39.83      1.38 o
  -6   3   4       30.44       32.13      1.21 o
  -5   3   4       13.87       14.57      1.10 o
  -4   3   4       74.41       72.49      1.33 o
  -3   3   4     1544.82     1526.76     64.18 o
  -2   3   4      232.80      238.46      2.54 o
  -1   3   4      210.43      204.67      2.31 o
   0   3   4      303.34      316.42      2.88 o
   1   3   4       96.81       99.52      1.12 o
   2   3   4      146.25      134.60      1.46 o
   3   3   4        5.98        7.65      0.38 o
   4   3   4      364.95      360.67      4.38 o
   5   3   4      266.84      264.83      5.68 o
   6   3   4        7.74        7.15      0.56 o
   7   3   4       10.17       11.25      0.70 o
   8   3   4        3.32        3.61      1.02 o
  -9   4   4        3.45        5.93      0.81 o
  -8   4   4       20.98       21.10      1.13 o
  -7   4   4      244.30      243.30      9.15 o
  -6   4   4      110.81      113.83      2.57 o
  -5   4   4        0.29        0.31      0.22 o
  -4   4   4      427.02      432.33      4.43 o
  -3   4   4      693.41      665.31      7.17 o
  -2   4   4       78.79       75.69      1.35 o
  -1   4   4     2901.38     3028.07     25.00 o
   0   4   4       58.25       61.68      0.81 o
   1   4   4       30.40       27.88      0.56 o
   2   4   4      141.44      122.92      1.47 o
   3   4   4      117.91      129.40      1.67 o
   4   4   4       94.39       93.04      1.41 o
   5   4   4       79.27       77.74      1.42 o
   6   4   4       27.22       29.23      0.97 o
   7   4   4        1.98        2.45      0.59 o
  -9   5   4        1.02        1.16      0.80 o
  -8   5   4        0.76        0.22      0.72 o
  -7   5   4       54.66       53.03      1.66 o
  -6   5   4       22.05       21.88      1.07 o
  -5   5   4      107.64      112.99      2.33 o
  -4   5   4        0.98        1.33      0.26 o
  -3   5   4       62.91       56.94      1.04 o
  -2   5   4       38.30       41.57      0.84 o
  -1   5   4       68.70       68.25      0.89 o
   0   5   4       33.85       26.69      0.52 o
   1   5   4      230.31      244.21      2.41 o
   2   5   4       18.32       16.93      0.58 o
   3   5   4      133.29      131.37      1.74 o
   4   5   4       52.23       48.80      0.98 o
   5   5   4        4.96        5.49      0.53 o
   6   5   4       59.27       56.43      1.33 o
   7   5   4       19.61       21.37      0.92 o
  -8   6   4        0.35        0.60      0.60 o
  -7   6   4        4.92        4.09      0.66 o
  -6   6   4      125.66      121.44      2.86 o
  -5   6   4       71.82       66.84      4.27 o
  -4   6   4      327.28      316.68      5.96 o
  -3   6   4      145.33      145.63      2.43 o
  -2   6   4       31.58       31.71      0.78 o
  -1   6   4      199.37      205.38      2.64 o
   0   6   4        9.83       15.11      0.42 o
   1   6   4      103.25      105.70      1.77 o
   2   6   4        2.02        2.44      0.28 o
   3   6   4        5.40        3.96      0.34 o
   4   6   4       29.48       26.50      1.05 o
   5   6   4        2.55        1.71      0.38 o
   6   6   4      117.21      107.13      1.99 o
   7   6   4        0.00        0.76      0.57 o
  -8   7   4       48.69       51.73      3.34 o
  -7   7   4        1.82        3.04      0.76 o
  -6   7   4       22.67       24.79      1.25 o
  -5   7   4       29.04       31.07      1.23 o
  -4   7   4       92.72       86.08      2.57 o
  -3   7   4      846.16      820.94     13.08 o
  -2   7   4       72.78       69.28      1.95 o
  -1   7   4      281.90      286.27      3.15 o
   0   7   4       87.74       84.66      1.42 o
   1   7   4        6.90        6.96      0.38 o
   2   7   4       11.13        9.98      0.81 o
   3   7   4       98.64       98.23      1.50 o
   4   7   4        0.31        0.00      0.29 o
   5   7   4        5.24        4.80      0.50 o
   6   7   4       43.52       37.53      1.16 o
  -7   8   4       38.67       42.29      2.85 o
  -6   8   4        2.43        2.73      0.65 o
  -5   8   4       58.07       58.62      2.26 o
  -4   8   4       16.77       17.54      1.25 o
  -3   8   4       42.08       39.65      1.68 o
  -2   8   4      143.76      147.02      3.40 o
  -1   8   4       92.95       95.59      4.55 o
   0   8   4        0.57        0.36      0.29 o
   1   8   4      128.01      128.35      2.08 o
   2   8   4       10.44       10.71      0.51 o
   3   8   4       73.15       72.03      1.47 o
   4   8   4      107.90       93.93      1.79 o
   5   8   4        2.10        1.85      0.45 o
  -6   9   4        7.68        6.95      1.14 o
  -5   9   4       19.10       21.68      1.53 o
  -4   9   4        1.11        1.28      0.70 o
  -3   9   4      333.21      349.48      6.66 o
  -2   9   4       75.96       75.39      3.10 o
  -1   9   4      134.72      144.65      3.22 o
   0   9   4        8.34       10.19      0.70 o
   1   9   4        8.60        9.73      0.69 o
   2   9   4        8.09        6.40      0.60 o
   3   9   4        0.43        0.71      0.39 o
   4   9   4        4.42        3.70      0.50 o
   5   9   4       24.13       18.88      1.09 o
  -5  10   4        0.77        0.00      0.98 o
  -4  10   4        0.23        0.65      0.68 o
  -3  10   4        0.87        0.69      0.83 o
  -2  10   4        7.79        9.96      0.92 o
  -1  10   4        0.52        0.00      0.47 o
   0  10   4       81.56       83.93      3.61 o
   1  10   4       36.67       39.91      1.77 o
   2  10   4       70.54       66.08      1.74 o
   3  10   4       18.76       18.78      1.02 o
  -3  11   4        4.95        6.32      1.19 o
  -2  11   4        7.59        8.59      1.00 o
  -1  11   4       23.73       28.24      2.42 o
   0  11   4        9.53        9.16      1.67 o
   1  11   4        0.25        0.49      1.09 o
  -7   0   5      151.46      138.44      4.89 o
  -5   0   5     2027.43     2069.45     24.61 o
  -3   0   5      558.75      528.16      8.12 o
  -1   0   5      865.91      928.15     11.06 o
   1   0   5     4134.05     4194.55     48.73 o
   3   0   5      206.65      200.44      2.96 o
   5   0   5      536.71      536.37      7.15 o
   7   0   5       18.26       18.36      1.28 o
  -9   1   5        3.09        4.97      1.38 o
  -8   1   5       22.90       24.03      2.04 o
  -7   1   5      179.44      164.30      3.00 o
  -6   1   5       52.24       51.47      1.74 o
  -5   1   5      454.74      427.37      4.02 o
  -4   1   5       84.82       84.74      1.35 o
  -3   1   5      166.33      152.60      1.71 o
  -2   1   5       81.04       87.18      1.10 o
  -1   1   5      134.50      156.07      1.51 o
   0   1   5      292.83      315.05      3.15 o
   1   1   5     1067.69     1126.41     10.50 o
   2   1   5      116.47      133.77      1.62 o
   3   1   5      100.78      104.01      1.28 o
   4   1   5       13.26       13.91      0.45 o
   5   1   5        0.20        0.33      0.24 o
   6   1   5       12.29       11.86      0.59 o
   7   1   5        1.95        2.81      0.51 o
   8   1   5        0.78        0.00      0.93 o
  -9   2   5       84.88       93.58      4.38 o
  -8   2   5        4.38        5.23      0.65 o
  -7   2   5      274.62      273.38      5.85 o
  -6   2   5       37.55       37.53      1.99 o
  -5   2   5      331.04      332.82      9.00 o
  -4   2   5      276.70      278.97      3.90 o
  -3   2   5      894.60     1004.56     17.09 o
  -2   2   5       16.39       20.47      0.64 o
  -1   2   5      436.10      435.91      4.24 o
   0   2   5       71.92       82.68      0.95 o
   1   2   5      316.01      357.04      3.26 o
   2   2   5        0.92        1.87      0.88 o
   3   2   5      650.95      661.98      6.51 o
   4   2   5      190.03      203.60      2.43 o
   5   2   5        2.66        2.78      0.40 o
   6   2   5        0.01        0.46      0.38 o
   7   2   5       24.12       28.34      1.03 o
  -9   3   5       19.98       15.96      2.55 o
  -8   3   5       36.23       32.82      2.27 o
  -7   3   5       48.40       52.74      1.54 o
  -6   3   5        7.19        6.45      0.61 o
  -5   3   5        1.85        4.00      0.41 o
  -4   3   5       32.22       33.69      0.78 o
  -3   3   5       40.08       47.90      0.67 o
  -2   3   5     1160.54     1206.87     11.27 o
  -1   3   5        4.73       12.07      0.36 o
   0   3   5       27.30       25.42      0.47 o
   1   3   5      179.36      172.19      1.77 o
   2   3   5       11.19       10.07      0.47 o
   3   3   5       55.92       61.72      0.91 o
   4   3   5        0.02        0.47      0.29 o
   5   3   5        4.14        3.70      0.44 o
   6   3   5       41.48       42.10      1.16 o
   7   3   5       15.73       15.60      1.24 o
  -9   4   5       49.96       41.84      1.61 o
  -8   4   5       42.49       42.37      1.51 o
  -7   4   5       70.85       71.01      1.88 o
  -6   4   5       11.07       10.85      0.77 o
  -5   4   5       27.55       30.55      1.44 o
  -4   4   5      106.21      128.99      2.38 o
  -3   4   5       50.91       48.66      1.01 o
  -2   4   5       78.41       87.58      1.03 o
  -1   4   5      559.68      614.35      5.39 o
   0   4   5       88.18      102.17      1.19 o
   1   4   5        0.01        0.22      0.16 o
   2   4   5       57.14       45.54      0.89 o
   3   4   5        3.79        2.96      0.30 o
   4   4   5       30.19       32.18      0.79 o
   5   4   5       14.22       13.02      0.58 o
   6   4   5       31.20       31.83      0.89 o
   7   4   5        3.26        3.77      0.58 o
  -8   5   5       26.47       28.02      1.67 o
  -7   5   5       37.23       37.30      1.43 o
  -6   5   5      182.24      178.42      3.29 o
  -5   5   5      610.42      600.70     10.12 o
  -4   5   5       16.86       15.02      0.76 o
  -3   5   5      114.50      115.66      2.15 o
  -2   5   5        0.71        0.81      0.20 o
  -1   5   5      272.72      278.38      2.69 o
   0   5   5      133.63      144.88      1.60 o
   1   5   5      324.43      342.01      4.07 o
   2   5   5        0.88        0.93      0.24 o
   3   5   5       74.89       71.47      1.29 o
   4   5   5       10.64       12.90      0.56 o
   5   5   5        0.75        0.46      0.30 o
   6   5   5        0.52        0.42      0.32 o
   7   5   5       19.79       18.25      1.02 o
  -8   6   5        0.05        0.00      0.82 o
  -7   6   5       38.32       37.62      1.47 o
  -6   6   5       26.60       26.05      1.16 o
  -5   6   5       36.60       35.46      1.67 o
  -4   6   5        7.22        8.63      0.90 o
  -3   6   5       18.09       21.06      0.86 o
  -2   6   5        0.13        0.64      0.32 o
  -1   6   5       23.38       21.86      0.59 o
   0   6   5       56.27       53.41      0.85 o
   1   6   5      371.52      383.74      4.00 o
   2   6   5        8.55        7.77      0.41 o
   3   6   5       49.81       48.23      0.98 o
   4   6   5        9.60        7.62      0.47 o
   5   6   5        1.94        0.51      0.50 o
   6   6   5       17.67       18.20      0.85 o
  -8   7   5       40.64       39.30      2.96 o
  -7   7   5       25.71       30.53      1.40 o
  -6   7   5       14.37       12.88      1.24 o
  -5   7   5       88.23       83.03      2.63 o
  -4   7   5       94.61       89.36      2.62 o
  -3   7   5      189.76      180.97      3.98 o
  -2   7   5       28.15       28.57      0.84 o
  -1   7   5       69.22       64.26      1.24 o
   0   7   5        7.46        8.60      0.48 o
   1   7   5       58.01       64.74      1.12 o
   2   7   5      134.12      137.77      2.07 o
   3   7   5      169.72      168.74      2.23 o
   4   7   5        1.15        0.87      0.36 o
   5   7   5        0.46        0.09      0.36 o
   6   7   5        0.02        0.00      0.49 o
  -7   8   5        6.60        9.55      1.28 o
  -6   8   5        0.77        1.63      0.78 o
  -5   8   5        0.00        0.00      0.58 o
  -4   8   5        5.53        5.64      0.84 o
  -3   8   5       10.26       11.13      1.03 o
  -2   8   5        9.84       10.72      0.72 o
  -1   8   5        0.21        0.03      0.22 o
   0   8   5       20.74       21.75      1.39 o
   1   8   5       16.49       19.96      1.33 o
   2   8   5       11.42        8.56      0.60 o
   3   8   5       11.88       11.67      0.65 o
   4   8   5        0.00        0.00      0.34 o
   5   8   5       17.84       14.40      0.84 o
  -6   9   5       13.43       15.37      1.47 o
  -5   9   5        0.37        0.00      0.61 o
  -4   9   5       39.85       43.49      1.94 o
  -3   9   5        5.53        3.14      0.80 o
  -2   9   5       44.29       46.96      1.74 o
  -1   9   5        9.84       11.79      0.92 o
   0   9   5        2.39        1.92      0.45 o
   1   9   5       14.53       15.20      1.32 o
   2   9   5       17.29       16.98      0.89 o
   3   9   5        3.16        3.45      0.60 o
   4   9   5       31.73       25.32      0.98 o
  -5  10   5        3.31        3.07      1.38 o
  -4  10   5        0.10        0.35      0.72 o
  -3  10   5        2.77        1.45      0.83 o
  -2  10   5        0.00        0.45      0.57 o
  -1  10   5        2.33        2.15      0.66 o
   0  10   5       17.81       17.59      2.78 o
   1  10   5       10.95        8.97      1.40 o
   2  10   5       33.68       26.77      1.32 o
   3  10   5       24.29       18.51      1.18 o
  -3  11   5        0.18        1.08      0.80 o
  -2  11   5        3.03        2.48      0.88 o
  -1  11   5        4.89        3.79      1.42 o
   0  11   5        8.58        7.18      1.47 o
  -8   0   6        2.32        2.60      1.07 o
  -6   0   6        4.40        7.38      1.24 o
  -4   0   6      355.45      352.67      5.81 o
  -2   0   6      774.61      757.19      9.20 o
   0   0   6        6.06        5.78      0.50 o
   2   0   6      773.60      879.10     10.78 o
   4   0   6       61.01       60.05      1.39 o
   6   0   6        4.40        3.60      0.73 o
  -9   1   6       33.58       31.61      2.62 o
  -8   1   6        4.80        4.82      1.03 o
  -7   1   6       72.34       62.90      1.66 o
  -6   1   6      466.65      451.92      6.45 o
  -5   1   6      146.69      155.44      2.72 o
  -4   1   6      381.37      393.69      4.59 o
  -3   1   6      339.79      358.18      3.68 o
  -2   1   6       11.28        8.94      0.32 o
  -1   1   6      477.74      530.54      4.63 o
   0   1   6      210.53      268.45      2.52 o
   1   1   6      186.75      195.59      2.19 o
   2   1   6      631.80      652.05      6.38 o
   3   1   6       11.74       12.71      0.53 o
   4   1   6      226.29      229.49      2.47 o
   5   1   6       84.26       86.01      1.46 o
   6   1   6      301.77      315.18      4.44 o
   7   1   6      210.18      225.85      3.49 o
  -9   2   6        2.97        6.07      1.48 o
  -8   2   6        0.80        0.40      0.58 o
  -7   2   6      138.01      134.98      2.70 o
  -6   2   6        4.33        3.44      0.43 o
  -5   2   6       17.24       21.82      0.90 o
  -4   2   6        0.62        0.00      0.30 o
  -3   2   6     1634.27     1738.92     16.13 o
  -2   2   6      502.86      542.45      5.31 o
  -1   2   6      100.43      123.80      1.71 o
   0   2   6      530.50      548.36      4.82 o
   1   2   6       33.06       25.67      0.51 o
   2   2   6       41.13       45.32      0.74 o
   3   2   6      607.97      578.77      5.82 o
   4   2   6        9.05       11.66      0.58 o
   5   2   6       97.43       99.36      1.81 o
   6   2   6       17.43       18.17      0.84 o
   7   2   6        0.00        0.00      0.60 o
  -9   3   6       95.95       92.01      5.05 o
  -8   3   6        4.81        5.55      0.88 o
  -7   3   6       36.35       33.54      1.25 o
  -6   3   6       19.96       18.53      1.17 o
  -5   3   6       12.98        9.58      0.66 o
  -4   3   6      218.81      211.47      4.32 o
  -3   3   6       63.89       66.14      1.09 o
  -2   3   6       65.97       84.67      1.41 o
  -1   3   6      710.40      785.30      6.77 o
   0   3   6      611.03      623.82      5.48 o
   1   3   6       11.18        9.19      1.31 o
   2   3   6       27.37       23.75      0.53 o
   3   3   6       10.21        9.12      0.64 o
   4   3   6      442.61      437.23      5.28 o
   5   3   6       80.45       82.04      2.19 o
   6   3   6       78.86       82.64      1.75 o
   7   3   6       27.70       28.75      1.10 o
  -9   4   6       11.53       10.89      2.10 o
  -8   4   6       40.88       44.58      1.57 o
  -7   4   6        0.09        0.04      0.42 o
  -6   4   6        1.80        2.25      0.65 o
  -5   4   6       11.66        9.05      0.69 o
  -4   4   6       45.71       48.63      1.67 o
  -3   4   6      143.89      139.14      2.45 o
  -2   4   6      140.85      144.94      1.77 o
  -1   4   6      729.08      722.43      6.31 o
   0   4   6      185.05      189.50      1.97 o
   1   4   6      245.18      237.81      2.40 o
   2   4   6       50.24       48.92      0.91 o
   3   4   6      199.76      188.00      2.32 o
   4   4   6        2.98        2.12      0.34 o
   5   4   6       15.39       16.73      0.70 o
   6   4   6       27.65       25.55      0.83 o
   7   4   6        0.89        1.06      0.75 o
  -8   5   6        0.76        0.23      0.52 o
  -7   5   6        9.03        9.32      1.57 o
  -6   5   6       76.45       80.72      2.57 o
  -5   5   6       23.58       24.21      1.37 o
  -4   5   6      365.61      354.90      5.23 o
  -3   5   6        2.33        3.02      0.43 o
  -2   5   6        0.96        1.00      0.26 o
  -1   5   6      146.60      135.23      1.72 o
   0   5   6        1.61        2.15      0.23 o
   1   5   6      689.41      682.67      6.65 o
   2   5   6      394.60      400.25      4.21 o
   3   5   6       43.47       45.91      0.95 o
   4   5   6       53.41       49.86      1.05 o
   5   5   6       76.80       70.99      1.35 o
   6   5   6       12.41       10.76      0.63 o
  -8   6   6        0.19        0.00      0.70 o
  -7   6   6        9.66        9.73      1.13 o
  -6   6   6      228.82      210.69      4.79 o
  -5   6   6       30.75       34.97      1.66 o
  -4   6   6       13.23       15.32      1.10 o
  -3   6   6        2.89        5.24      0.45 o
  -2   6   6        1.90        1.49      0.53 o
  -1   6   6      161.32      157.63      2.27 o
   0   6   6      725.89      730.89     15.26 o
   1   6   6        5.42        6.44      0.40 o
   2   6   6      205.21      208.80      2.53 o
   3   6   6      166.23      153.97      2.08 o
   4   6   6       26.68       25.60      0.78 o
   5   6   6        8.61        8.42      0.55 o
   6   6   6        0.16        0.11      0.45 o
  -7   7   6        8.66        9.41      1.23 o
  -6   7   6       34.83       35.06      1.83 o
  -5   7   6        0.31        0.00      0.55 o
  -4   7   6      280.32      263.95      5.39 o
  -3   7   6       70.46       73.44      1.78 o
  -2   7   6        0.69        0.30      0.26 o
  -1   7   6       11.76       11.55      1.00 o
   0   7   6        3.95        3.87      0.45 o
   1   7   6       58.12       55.65      1.34 o
   2   7   6       75.70       78.24      1.33 o
   3   7   6       20.39       21.41      0.71 o
   4   7   6       23.70       21.54      0.77 o
   5   7   6        6.05        7.68      0.64 o
  -7   8   6        2.29        0.00      1.05 o
  -6   8   6       13.88       19.18      1.64 o
  -5   8   6        3.38        3.27      0.82 o
  -4   8   6       39.64       41.47      1.83 o
  -3   8   6       62.51       67.11      1.88 o
  -2   8   6       40.56       44.35      1.62 o
  -1   8   6       91.02       86.50      2.08 o
   0   8   6       32.43       34.64      1.10 o
   1   8   6       84.82       76.54      3.01 o
   2   8   6       34.77       36.22      1.14 o
   3   8   6        5.39        4.70      0.54 o
   4   8   6        3.36        2.68      0.48 o
  -6   9   6        0.59        0.80      0.89 o
  -5   9   6       22.06       24.62      1.67 o
  -4   9   6       18.65       19.83      1.39 o
  -3   9   6       10.26       12.16      1.02 o
  -2   9   6       60.65       61.09      2.67 o
  -1   9   6        4.16        5.89      0.75 o
   0   9   6       18.48       18.97      0.90 o
   1   9   6       37.18       37.89      1.29 o
   2   9   6       21.05       23.81      1.59 o
   3   9   6        0.00        0.00      0.49 o
  -4  10   6       21.44       27.68      2.62 o
  -3  10   6        0.28        0.00      0.64 o
  -2  10   6       75.71       83.65      2.51 o
  -1  10   6        4.54        3.12      0.75 o
   0  10   6       20.14       23.69      1.28 o
   1  10   6        0.14        0.00      0.56 o
   2  10   6        0.21        0.05      0.73 o
  -1  11   6        5.18        7.19      1.18 o
  -9   0   7        0.10        0.66      1.10 o
  -7   0   7       13.59       15.58      1.77 o
  -5   0   7      408.42      419.34     10.85 o
  -3   0   7      230.80      225.31      4.06 o
  -1   0   7        3.85        0.66      0.34 o
   1   0   7      108.50      104.30      2.27 o
   3   0   7       46.59       46.51      1.18 o
   5   0   7       96.12      102.46      3.52 o
   7   0   7      335.80      347.25      6.84 o
  -9   1   7        2.97        5.16      1.47 o
  -8   1   7       92.78       87.82      2.91 o
  -7   1   7       74.12       75.82      2.59 o
  -6   1   7       10.75       10.72      1.01 o
  -5   1   7        2.09        2.48      0.40 o
  -4   1   7       26.55       27.79      1.15 o
  -3   1   7       83.46       95.39      1.29 o
  -2   1   7       54.67       52.65      0.84 o
  -1   1   7       26.25       32.07      0.51 o
   0   1   7      501.79      545.42      5.36 o
   1   1   7       26.96       20.48      0.55 o
   2   1   7       36.50       41.24      0.81 o
   3   1   7        6.11        6.35      0.39 o
   4   1   7      123.15      129.84      1.83 o
   5   1   7      122.62      129.05      2.18 o
   6   1   7        5.28        7.00      0.62 o
   7   1   7       34.41       35.06      1.84 o
  -9   2   7        2.46        2.27      1.40 o
  -8   2   7       16.32       15.25      1.94 o
  -7   2   7       42.43       42.24      1.90 o
  -6   2   7       11.40        8.10      0.96 o
  -5   2   7        7.91        9.30      0.68 o
  -4   2   7      576.20      591.93      5.94 o
  -3   2   7       73.98       65.84      1.43 o
  -2   2   7        2.51        5.05      0.30 o
  -1   2   7       79.74       79.69      1.12 o
   0   2   7      311.10      347.94      3.60 o
   1   2   7       81.96       79.02      1.04 o
   2   2   7        5.50        4.14      0.28 o
   3   2   7       20.25       20.34      0.63 o
   4   2   7       37.73       35.98      1.01 o
   5   2   7      183.85      182.29      3.51 o
   6   2   7       22.12       25.24      0.98 o
   7   2   7        2.09        1.69      0.72 o
  -9   3   7        7.84        7.66      1.82 o
  -8   3   7      255.47      258.99      8.38 o
  -7   3   7        4.73        3.09      1.22 o
  -6   3   7       50.90       43.35      3.10 o
  -5   3   7       76.14       77.68      1.85 o
  -4   3   7        5.77        8.12      0.61 o
  -3   3   7      102.20      103.00      1.68 o
  -2   3   7       97.25      115.76      1.71 o
  -1   3   7      342.72      349.32      3.65 o
   0   3   7       20.65       16.06      0.71 o
   1   3   7       53.54       54.32      0.84 o
   2   3   7      322.14      325.91      3.20 o
   3   3   7      103.01      101.96      1.53 o
   4   3   7      188.09      191.27      2.46 o
   5   3   7      188.46      190.47      5.47 o
   6   3   7       18.37       19.05      0.90 o
  -8   4   7       26.95       29.32      2.66 o
  -7   4   7        2.81        4.30      1.34 o
  -6   4   7       10.15        8.40      0.95 o
  -5   4   7       12.41       15.64      0.88 o
  -4   4   7       67.25       67.94      2.14 o
  -3   4   7        0.11        0.00      0.25 o
  -2   4   7      762.91      757.60     10.01 o
  -1   4   7       10.69        9.93      0.48 o
   0   4   7       22.92       24.72      0.59 o
   1   4   7      307.23      290.03      2.89 o
   2   4   7      160.19      155.79      1.99 o
   3   4   7      224.46      214.79      2.63 o
   4   4   7        6.29        8.20      0.51 o
   5   4   7        1.81        2.68      0.42 o
   6   4   7       13.18       12.97      0.68 o
  -8   5   7        5.32        5.86      1.69 o
  -7   5   7        0.23        0.00      0.59 o
  -6   5   7      254.73      236.75      5.12 o
  -5   5   7       22.70       22.39      1.33 o
  -4   5   7      228.66      242.86      3.96 o
  -3   5   7       28.03       32.97      0.91 o
  -2   5   7      178.74      187.44      2.62 o
  -1   5   7      107.51      104.52      1.69 o
   0   5   7        2.50        2.45      0.39 o
   1   5   7       26.04       23.13      0.65 o
   2   5   7      416.22      409.50      4.35 o
   3   5   7       71.32       72.82      1.29 o
   4   5   7       46.56       48.11      1.08 o
   5   5   7        5.30        4.65      0.46 o
   6   5   7        0.17        0.00      0.43 o
  -8   6   7        4.11        6.38      1.49 o
  -7   6   7        5.06        8.73      1.14 o
  -6   6   7        7.36        6.59      0.97 o
  -5   6   7        0.75        0.66      0.55 o
  -4   6   7       66.62       58.95      2.06 o
  -3   6   7       32.04       28.80      0.90 o
  -2   6   7       72.68       70.23      1.39 o
  -1   6   7       74.26       69.49      1.77 o
   0   6   7      141.11      143.32      2.44 o
   1   6   7      392.82      383.45      4.60 o
   2   6   7       68.39       66.84      1.22 o
   3   6   7       89.56       91.45      2.51 o
   4   6   7       43.83       47.75      1.10 o
   5   6   7        0.41        0.46      0.38 o
  -7   7   7        0.03        0.00      0.73 o
  -6   7   7       65.31       62.61      2.47 o
  -5   7   7        4.54        9.30      1.03 o
  -4   7   7       27.22       20.18      0.98 o
  -3   7   7        3.45        4.74      0.64 o
  -2   7   7       65.78       66.99      1.40 o
  -1   7   7      375.79      368.15      5.22 o
   0   7   7      419.28      421.06      8.17 o
   1   7   7        0.54        0.08      0.34 o
   2   7   7        0.14        0.00      0.29 o
   3   7   7       50.83       49.06      1.20 o
   4   7   7        0.21        0.31      0.36 o
   5   7   7       13.26       14.03      1.44 o
  -6   8   7        0.38        1.13      0.83 o
  -5   8   7        4.46        6.60      1.03 o
  -4   8   7        7.99        9.01      0.80 o
  -3   8   7       16.97       20.48      1.01 o
  -2   8   7      842.51      835.40     13.19 o
  -1   8   7      153.92      163.86      2.87 o
   0   8   7       58.77       58.18      1.89 o
   1   8   7       12.80       12.10      0.98 o
   2   8   7       10.45       13.82      0.99 o
   3   8   7       23.51       25.75      1.05 o
   4   8   7       73.28       82.32      2.53 o
  -5   9   7        6.65        6.81      1.09 o
  -4   9   7       15.42       19.57      1.11 o
  -3   9   7       57.97       58.08      2.06 o
  -2   9   7        7.53       10.14      0.96 o
  -1   9   7        1.54        2.41      1.25 o
   0   9   7      101.07      104.53      3.61 o
   1   9   7       11.67       12.20      0.79 o
   2   9   7        0.00        0.00      0.43 o
   3   9   7       31.10       37.83      2.32 o
  -3  10   7       70.48       81.87      2.57 o
  -2  10   7       23.51       26.17      1.47 o
  -1  10   7       28.08       24.89      1.40 o
   0  10   7       90.07       99.34      2.75 o
   1  10   7        7.50        7.97      1.27 o
  -8   0   8        0.45        0.00      0.89 o
  -6   0   8      156.72      164.32      5.80 o
  -4   0   8       35.70       33.62      1.17 o
  -2   0   8       15.94       17.38      1.43 o
   0   0   8      102.98      121.43      1.95 o
   2   0   8       50.28       68.82      2.20 o
   4   0   8        2.73        1.71      0.53 o
   6   0   8      162.39      161.64      3.90 o
  -9   1   8        0.11        0.00      1.12 o
  -8   1   8        3.35        3.85      0.93 o
  -7   1   8       34.71       36.82      1.88 o
  -6   1   8       75.86       76.52      3.28 o
  -5   1   8      144.36      143.35      2.66 o
  -4   1   8      198.95      191.06      2.61 o
  -3   1   8        0.17        0.92      0.30 o
  -2   1   8      104.47      118.12      1.52 o
  -1   1   8        1.00        0.64      0.23 o
   0   1   8       98.79      105.75      1.42 o
   1   1   8       18.03       16.64      0.62 o
   2   1   8        1.55        1.60      0.42 o
   3   1   8        5.93        6.50      1.17 o
   4   1   8       59.32       54.08      1.12 o
   5   1   8        0.10        0.00      0.33 o
   6   1   8        6.14        5.77      0.76 o
  -9   2   8        5.51        6.51      1.79 o
  -8   2   8        1.77        2.35      1.18 o
  -7   2   8        1.47        0.57      1.24 o
  -6   2   8        5.81        6.75      1.18 o
  -5   2   8        0.00        0.27      0.59 o
  -4   2   8        2.31        2.18      0.43 o
  -3   2   8      153.09      150.64      1.89 o
  -2   2   8      242.18      246.37      2.75 o
  -1   2   8        1.86        1.64      0.22 o
   0   2   8      130.56      154.07      1.89 o
   1   2   8       60.67       57.78      1.18 o
   2   2   8       20.17       18.46      0.69 o
   3   2   8      181.88      174.33      2.03 o
   4   2   8      101.33      104.79      1.89 o
   5   2   8       72.64       72.73      2.15 o
   6   2   8       20.39       20.88      0.98 o
  -9   3   8       31.35       38.37      3.04 o
  -8   3   8       95.83       88.96      4.42 o
  -7   3   8        5.34        4.65      1.39 o
  -6   3   8        3.61        4.28      0.82 o
  -5   3   8       18.98       15.55      1.18 o
  -4   3   8       32.54       29.31      1.47 o
  -3   3   8      325.29      317.26      3.98 o
  -2   3   8      303.54      318.45      3.44 o
  -1   3   8       27.55       28.52      0.77 o
   0   3   8        4.76        7.40      0.87 o
   1   3   8       43.04       39.71      0.74 o
   2   3   8      420.53      416.89      4.01 o
   3   3   8       33.61       37.84      0.89 o
   4   3   8       21.13       22.45      0.75 o
   5   3   8       37.33       34.02      0.97 o
   6   3   8        6.54        6.82      0.60 o
  -8   4   8        5.94        5.29      1.63 o
  -7   4   8       11.75       11.04      1.72 o
  -6   4   8      148.28      135.72      5.41 o
  -5   4   8       27.88       26.25      1.48 o
  -4   4   8       51.92       46.65      1.36 o
  -3   4   8        6.44        6.05      0.47 o
  -2   4   8      369.89      371.32      5.13 o
  -1   4   8      116.72      116.07      1.60 o
   0   4   8      116.66      118.25      1.63 o
   1   4   8      242.95      233.93      2.74 o
   2   4   8      156.80      158.00      2.07 o
   3   4   8      459.28      444.28      4.77 o
   4   4   8      124.33      122.44      1.88 o
   5   4   8        3.85        4.31      0.49 o
  -8   5   8        0.00        0.00      0.88 o
  -7   5   8        0.64        1.86      1.09 o
  -6   5   8       36.84       25.51      1.52 o
  -5   5   8       28.21       32.18      1.97 o
  -4   5   8        0.11        0.99      0.74 o
  -3   5   8       30.91       33.16      1.05 o
  -2   5   8        2.86        2.18      0.37 o
  -1   5   8       32.60       34.07      0.93 o
   0   5   8      416.32      423.81      4.49 o
   1   5   8      275.77      294.84      3.72 o
   2   5   8      132.06      127.22      2.04 o
   3   5   8       41.51       39.17      0.96 o
   4   5   8       33.84       36.56      0.98 o
   5   5   8       13.23       16.02      0.74 o
  -7   6   8        9.66       11.58      1.94 o
  -6   6   8        1.96        0.84      0.66 o
  -5   6   8       28.83       26.89      1.49 o
  -4   6   8      365.71      304.07      4.12 o
  -3   6   8       47.31       53.65      1.28 o
  -2   6   8        4.26        5.91      0.67 o
  -1   6   8        1.16        1.10      0.34 o
   0   6   8      100.38      101.01      1.99 o
   1   6   8       77.19       69.55      1.60 o
   2   6   8      171.13      182.86      2.68 o
   3   6   8       61.84       64.54      1.42 o
   4   6   8        4.06        2.71      0.49 o
   5   6   8       40.31       43.79      1.58 o
  -7   7   8        1.04        1.54      0.82 o
  -6   7   8       69.35       71.23      2.62 o
  -5   7   8        0.06        0.62      0.48 o
  -4   7   8        5.59        3.49      0.58 o
  -3   7   8        3.77        3.69      0.48 o
  -2   7   8        4.36        7.31      0.55 o
  -1   7   8       89.31       94.71      1.99 o
   0   7   8      182.70      179.46      3.03 o
   1   7   8       77.28       72.62      1.70 o
   2   7   8        0.25        0.00      0.44 o
   3   7   8       98.82      108.90      1.99 o
   4   7   8        2.55        3.85      0.54 o
  -6   8   8        1.29        3.49      1.00 o
  -5   8   8       13.27       14.40      0.99 o
  -4   8   8       41.19       43.72      1.49 o
  -3   8   8       28.52       24.77      1.12 o
  -2   8   8        0.04        2.32      0.66 o
  -1   8   8       76.42       74.44      1.80 o
   0   8   8        0.05        0.00      0.39 o
   1   8   8        0.16        0.00      0.40 o
   2   8   8        2.84        2.69      0.54 o
   3   8   8        6.16        6.52      0.92 o
  -5   9   8        2.89        5.04      1.02 o
  -4   9   8       51.50       56.57      2.12 o
  -3   9   8      136.10      150.08      5.72 o
  -2   9   8       94.12       96.64      3.96 o
  -1   9   8        0.26        0.00      0.47 o
   0   9   8       39.43       43.32      1.40 o
   1   9   8       11.06       12.72      0.88 o
   2   9   8        1.06        1.90      0.67 o
  -2  10   8        1.41        2.65      1.00 o
  -1  10   8        0.40        0.68      0.92 o
  -9   0   9       20.73       22.67      2.52 o
  -7   0   9        4.60        2.12      1.12 o
  -5   0   9     1517.87     1589.49     24.15 o
  -3   0   9        1.11        0.80      0.40 o
  -1   0   9      309.20      303.90     11.96 o
   1   0   9        3.80        1.56      0.30 o
   3   0   9       49.87       49.63      1.69 o
   5   0   9        3.96        4.04      1.18 o
  -9   1   9        0.13        0.08      1.23 o
  -8   1   9       16.62       15.08      1.46 o
  -7   1   9      116.15      117.25      3.54 o
  -6   1   9       28.83       26.47      1.12 o
  -5   1   9       15.96       15.52      1.46 o
  -4   1   9        7.12        6.87      0.48 o
  -3   1   9      721.33      719.16      8.11 o
  -2   1   9        0.08        1.55      0.67 o
  -1   1   9       94.50       94.54      1.84 o
   0   1   9       89.40       80.96      1.24 o
   1   1   9       10.59        9.25      0.53 o
   2   1   9       37.22       33.06      0.80 o
   3   1   9      101.63       96.74      1.57 o
   4   1   9       32.22       33.48      1.04 o
   5   1   9       69.63       68.67      1.87 o
  -9   2   9        1.29        0.13      1.13 o
  -8   2   9       72.00       69.79      2.77 o
  -7   2   9      201.47      204.48      7.07 o
  -6   2   9       12.09       10.36      0.81 o
  -5   2   9        3.98        3.80      0.55 o
  -4   2   9      145.03      137.68      2.63 o
  -3   2   9      232.50      234.64      3.12 o
  -2   2   9      113.79      108.69      1.81 o
  -1   2   9       48.62       54.26      0.97 o
   0   2   9      368.10      327.57      3.58 o
   1   2   9       18.39       18.97      0.60 o
   2   2   9       50.12       46.38      0.87 o
   3   2   9       18.35       17.75      0.65 o
   4   2   9       57.93       57.00      1.19 o
   5   2   9       46.97       46.71      1.34 o
  -8   3   9       15.08       20.52      2.38 o
  -7   3   9        8.38        7.64      1.14 o
  -6   3   9      111.29       96.92      2.70 o
  -5   3   9       29.74       29.60      1.16 o
  -4   3   9       58.35       61.82      1.61 o
  -3   3   9       72.47       73.70      2.75 o
  -2   3   9        3.35        4.25      0.41 o
  -1   3   9      637.03      633.78      7.25 o
   0   3   9        0.20        0.19      0.25 o
   1   3   9      117.60      119.04      1.69 o
   2   3   9        0.36        0.69      0.32 o
   3   3   9        3.57        3.52      0.40 o
   4   3   9       10.25       10.41      0.60 o
   5   3   9       95.25      100.24      1.76 o
  -8   4   9        0.83        1.68      1.24 o
  -7   4   9       34.71       36.05      2.91 o
  -6   4   9       58.81       45.71      1.53 o
  -5   4   9        4.88        5.11      0.63 o
  -4   4   9       23.16       19.83      0.94 o
  -3   4   9        0.03        0.00      0.26 o
  -2   4   9      373.37      327.05      4.90 o
  -1   4   9      402.98      393.39      4.77 o
   0   4   9       99.85       98.48      2.07 o
   1   4   9       28.75       29.11      1.12 o
   2   4   9        8.37        7.28      0.51 o
   3   4   9       23.38       22.62      0.85 o
   4   4   9       20.18       22.41      0.80 o
   5   4   9        0.11        0.41      0.41 o
  -7   5   9        0.93        0.85      1.07 o
  -6   5   9       24.55       28.95      2.60 o
  -5   5   9       11.02        9.42      0.79 o
  -4   5   9      101.33       84.02      1.96 o
  -3   5   9        6.88        7.31      0.54 o
  -2   5   9       82.31       81.21      1.58 o
  -1   5   9        0.85        0.85      0.32 o
   0   5   9      255.34      249.20      3.79 o
   1   5   9      296.67      303.25      3.88 o
   2   5   9        1.42        0.96      0.47 o
   3   5   9       78.13       79.96      1.62 o
   4   5   9       16.80       17.54      0.84 o
  -7   6   9        0.08        0.00      1.04 o
  -6   6   9        4.55        7.78      1.13 o
  -5   6   9       10.62        8.95      1.06 o
  -4   6   9       10.54        3.00      0.54 o
  -3   6   9        3.85        6.17      0.55 o
  -2   6   9       15.92       13.79      0.84 o
  -1   6   9       33.29       36.39      1.19 o
   0   6   9        6.83        8.25      0.65 o
   1   6   9      553.75      557.83      7.51 o
   2   6   9        3.91        4.22      0.53 o
   3   6   9       84.77       86.69      1.74 o
   4   6   9        2.67        0.94      0.53 o
  -6   7   9        2.01        2.23      0.80 o
  -5   7   9        1.14        1.19      0.53 o
  -4   7   9       30.68       27.05      1.17 o
  -3   7   9       14.31       15.44      0.79 o
  -2   7   9      275.86      253.16      4.04 o
  -1   7   9       21.51       20.72      0.94 o
   0   7   9       70.22       70.55      2.27 o
   1   7   9       43.42       48.09      1.42 o
   2   7   9      188.33      202.93      3.46 o
   3   7   9       80.51       85.07      2.89 o
  -5   8   9        3.66        3.55      0.85 o
  -4   8   9        2.42        1.05      0.54 o
  -3   8   9       22.29       24.38      1.33 o
  -2   8   9       14.36       17.37      0.94 o
  -1   8   9      171.20      177.62      3.21 o
   0   8   9        0.00        0.11      0.44 o
   1   8   9       10.06        9.35      0.77 o
   2   8   9        5.65        4.96      0.66 o
  -4   9   9       29.17       28.89      2.48 o
  -3   9   9       52.24       46.51      2.36 o
  -2   9   9       40.75       34.42      1.63 o
  -1   9   9       34.14       34.38      1.32 o
   0   9   9       55.74       55.77      1.66 o
  -8   0  10       70.72       74.54      4.15 o
  -6   0  10      338.79      330.59      9.86 o
  -4   0  10      466.60      462.68      7.95 o
  -2   0  10      507.76      482.52      8.14 o
   0   0  10       33.67       25.64      1.17 o
   2   0  10       88.83       81.88      2.31 o
   4   0  10        0.01        0.00      0.54 o
  -8   1  10        2.72        3.12      0.96 o
  -7   1  10       17.34       17.02      1.56 o
  -6   1  10        0.40        0.99      0.54 o
  -5   1  10      509.83      527.93      7.54 o
  -4   1  10        4.09        3.88      0.58 o
  -3   1  10      640.60      651.43      7.51 o
  -2   1  10       65.99       64.05      1.31 o
  -1   1  10        8.53        9.48      0.55 o
   0   1  10       37.52       42.73      1.08 o
   1   1  10        9.18        6.46      0.50 o
   2   1  10      117.84      115.16      1.73 o
   3   1  10       14.69       17.93      0.74 o
   4   1  10       46.19       44.73      2.01 o
   5   1  10        5.10        5.54      0.86 o
  -8   2  10       74.84       76.84      3.04 o
  -7   2  10      455.81      490.90      7.38 o
  -6   2  10      159.92      164.95      3.42 o
  -5   2  10        6.52        6.76      0.87 o
  -4   2  10      282.52      270.99      4.39 o
  -3   2  10      172.42      173.76      3.11 o
  -2   2  10       94.52       85.98      1.59 o
  -1   2  10      650.91      598.77      6.97 o
   0   2  10       22.89       25.07      0.86 o
   1   2  10        9.88        9.19      0.72 o
   2   2  10        3.32        3.29      0.44 o
   3   2  10        0.65        0.90      0.37 o
   4   2  10       51.33       57.31      1.24 o
   5   2  10       16.17       18.60      1.72 o
  -8   3  10       14.27       14.79      2.40 o
  -7   3  10       64.56       68.94      1.99 o
  -6   3  10        7.19        7.34      0.86 o
  -5   3  10       39.42       38.99      1.64 o
  -4   3  10        8.89       10.19      0.76 o
  -3   3  10       17.23       15.95      0.88 o
  -2   3  10       32.40       30.25      1.11 o
  -1   3  10      531.94      541.60      6.41 o
   0   3  10       35.81       33.65      1.93 o
   1   3  10        2.46        0.96      0.30 o
   2   3  10       28.34       27.37      0.89 o
   3   3  10        8.14       10.50      0.65 o
   4   3  10        0.52        0.58      0.43 o
  -7   4  10        2.94        4.49      0.84 o
  -6   4  10       16.43       14.41      0.98 o
  -5   4  10       45.53       41.72      1.92 o
  -4   4  10        5.40        3.82      0.60 o
  -3   4  10       20.67       15.51      0.87 o
  -2   4  10        0.70        1.29      0.45 o
  -1   4  10       16.61       19.19      1.32 o
   0   4  10        2.15        2.63      0.54 o
   1   4  10      425.84      424.61      5.97 o
   2   4  10        4.37        4.27      0.48 o
   3   4  10       37.22       38.22      1.51 o
   4   4  10        0.82        0.57      0.43 o
  -7   5  10        7.22        7.84      1.44 o
  -6   5  10        1.32        2.87      0.77 o
  -5   5  10        9.06       10.12      0.87 o
  -4   5  10       26.13       23.31      1.09 o
  -3   5  10       44.62       41.74      1.39 o
  -2   5  10       22.59       22.33      1.24 o
  -1   5  10       16.92       18.16      1.18 o
   0   5  10      149.83      156.95      2.76 o
   1   5  10      283.58      289.71      6.07 o
   2   5  10        5.62        5.26      0.55 o
   3   5  10       80.77       80.65      1.69 o
   4   5  10       10.10       12.92      1.53 o
  -6   6  10        5.06        7.17      0.97 o
  -5   6  10        7.30        6.87      0.90 o
  -4   6  10       18.44       22.66      1.11 o
  -3   6  10       33.76       27.86      0.99 o
  -2   6  10        0.01        0.10      0.35 o
  -1   6  10        3.92        2.93      0.79 o
   0   6  10        9.02       10.44      0.71 o
   1   6  10       60.88       61.85      2.15 o
   2   6  10        5.46        5.82      0.65 o
   3   6  10      140.70      145.70      2.49 o
  -6   7  10        1.47        3.91      1.46 o
  -5   7  10        8.94        6.60      1.34 o
  -4   7  10        4.05        5.35      1.11 o
  -3   7  10        0.34        0.00      0.37 o
  -2   7  10       22.27       19.63      0.98 o
  -1   7  10        3.40        3.11      0.55 o
   0   7  10       42.62       37.22      2.10 o
   1   7  10        6.25        6.66      0.81 o
   2   7  10        3.37        2.97      0.62 o
  -4   8  10        0.60        0.00      0.48 o
  -3   8  10        5.24        5.27      0.84 o
  -2   8  10        3.94        6.09      0.72 o
  -1   8  10      160.01      153.84      3.07 o
   0   8  10        4.18        3.35      0.62 o
   1   8  10        0.40        0.54      0.55 o
  -7   0  11        6.62        8.86      1.77 o
  -5   0  11       88.35       88.60      4.32 o
  -3   0  11      821.69      802.26     12.93 o
  -1   0  11       40.16       38.59      1.52 o
   1   0  11        0.35        2.92      1.60 o
   3   0  11        4.34        3.01      0.72 o
  -8   1  11        5.90        6.80      2.57 o
  -7   1  11        6.94        7.54      1.20 o
  -6   1  11        0.01        0.00      0.65 o
  -5   1  11      958.59      982.29     13.06 o
  -4   1  11       39.89       42.26      1.40 o
  -3   1  11      827.40      823.97      9.38 o
  -2   1  11        6.71        7.33      1.03 o
  -1   1  11      229.34      217.15      3.11 o
   0   1  11        1.19        1.34      0.38 o
   1   1  11      253.51      230.53      3.33 o
   2   1  11       39.30       33.92      1.11 o
   3   1  11       23.89       20.85      1.05 o
   4   1  11        0.00        0.00      0.61 o
  -8   2  11        5.69        6.42      1.72 o
  -7   2  11       31.55       33.99      2.11 o
  -6   2  11        3.06        3.80      0.68 o
  -5   2  11       35.26       33.12      1.31 o
  -4   2  11        0.01        0.00      0.43 o
  -3   2  11        9.66       12.09      0.82 o
  -2   2  11        8.76        7.36      0.68 o
  -1   2  11      188.37      183.93      3.64 o
   0   2  11       77.48       71.59      1.52 o
   1   2  11        9.34        9.89      1.15 o
   2   2  11       27.38       28.63      1.01 o
   3   2  11        2.81        2.31      0.47 o
   4   2  11        0.51        0.19      0.50 o
  -7   3  11      211.76      212.99      5.56 o
  -6   3  11       15.21       17.46      1.07 o
  -5   3  11        1.18        1.66      0.54 o
  -4   3  11       60.74       55.80      1.64 o
  -3   3  11      243.58      238.00      4.03 o
  -2   3  11       33.98       38.27      1.62 o
  -1   3  11      335.77      307.89      4.84 o
   0   3  11       18.10       17.10      0.79 o
   1   3  11        1.67        2.62      0.45 o
   2   3  11       43.31       47.66      1.22 o
   3   3  11       12.96       11.53      0.80 o
  -7   4  11        1.15        2.20      0.83 o
  -6   4  11        0.05        0.29      0.54 o
  -5   4  11        6.89       10.71      0.88 o
  -4   4  11        2.96        4.03      1.13 o
  -3   4  11       33.12       37.47      1.34 o
  -2   4  11       12.46       10.18      0.78 o
  -1   4  11       12.79       13.47      0.84 o
   0   4  11       13.09       12.59      0.84 o
   1   4  11      140.94      147.37      2.94 o
   2   4  11       47.48       52.81      1.32 o
   3   4  11        0.35        0.19      0.45 o
  -6   5  11       10.45       12.16      1.19 o
  -5   5  11        0.41        0.77      0.56 o
  -4   5  11        3.15        1.25      0.91 o
  -3   5  11        0.78        0.00      0.44 o
  -2   5  11       11.59       10.14      0.79 o
  -1   5  11       17.86       14.25      1.35 o
   0   5  11        6.95        5.85      0.61 o
   1   5  11       10.97       10.70      0.75 o
   2   5  11       25.26       31.40      1.23 o
  -6   6  11        0.38        0.00      0.74 o
  -5   6  11       14.67       13.79      1.61 o
  -4   6  11        9.43        8.53      0.80 o
  -3   6  11        0.09        0.00      0.56 o
  -2   6  11       15.23       16.62      0.99 o
  -1   6  11        1.72        1.13      0.51 o
   0   6  11       21.95       22.38      1.03 o
   1   6  11       26.51       31.27      1.23 o
   2   6  11       19.04       20.28      1.62 o
  -5   7  11        1.25        4.42      1.59 o
  -4   7  11        0.05        1.36      0.75 o
  -3   7  11        8.25        7.74      0.93 o
  -2   7  11        3.85        7.10      0.70 o
  -1   7  11        3.69        3.51      0.65 o
   0   7  11       13.77       14.79      1.67 o
   1   7  11       15.82       15.99      1.56 o
  -2   8  11       35.17       40.34      3.18 o
  -6   0  12        2.33        3.36      1.42 o
  -4   0  12       48.07       50.16      3.25 o
  -2   0  12       36.85       39.37      1.58 o
   0   0  12        1.17        0.05      0.50 o
   2   0  12      253.69      225.11      4.87 o
  -7   1  12       22.98       24.15      1.92 o
  -6   1  12        1.57        1.11      0.81 o
  -5   1  12       86.72       88.09      3.16 o
  -4   1  12       27.92       28.28      1.21 o
  -3   1  12        3.32        3.48      0.73 o
  -2   1  12       16.36       17.79      0.92 o
  -1   1  12       34.92       28.37      0.97 o
   0   1  12       68.07       62.58      1.48 o
   1   1  12        3.55        4.11      0.60 o
   2   1  12        4.54        3.36      0.52 o
   3   1  12        9.77        9.66      0.88 o
  -7   2  12        8.37        8.81      1.40 o
  -6   2  12        0.54        0.73      0.79 o
  -5   2  12       21.80       21.85      1.15 o
  -4   2  12        2.74        2.19      0.77 o
  -3   2  12       28.20       26.49      1.16 o
  -2   2  12        3.06        3.43      0.90 o
  -1   2  12       76.87       79.34      1.67 o
   0   2  12       55.74       46.57      1.27 o
   1   2  12       86.25       91.38      1.89 o
   2   2  12        8.54        6.12      0.71 o
   3   2  12       17.56       19.92      1.45 o
  -7   3  12      162.05      165.14      6.67 o
  -6   3  12       20.65       26.77      1.31 o
  -5   3  12       39.78       40.85      1.99 o
  -4   3  12        1.47        2.85      0.61 o
  -3   3  12       67.38       62.12      1.77 o
  -2   3  12       20.33       16.81      0.98 o
  -1   3  12        0.00        0.56      0.46 o
   0   3  12       70.68       64.86      1.81 o
   1   3  12       10.09        8.04      0.75 o
   2   3  12        7.10        6.94      0.78 o
  -6   4  12        0.00        1.38      0.64 o
  -5   4  12       13.20       15.26      1.01 o
  -4   4  12       18.51       19.06      1.38 o
  -3   4  12       22.84       23.82      1.16 o
  -2   4  12       80.03       72.72      1.94 o
  -1   4  12       79.92       81.67      2.07 o
   0   4  12       28.02       22.53      1.30 o
   1   4  12       49.81       46.02      1.87 o
   2   4  12        8.10        9.93      1.06 o
  -5   5  12       35.77       31.43      1.43 o
  -4   5  12        8.32        4.59      0.70 o
  -3   5  12        0.06        0.00      0.48 o
  -2   5  12       12.13       16.31      1.00 o
  -1   5  12        1.07        0.00      0.56 o
   0   5  12       50.20       55.17      2.04 o
   1   5  12       36.89       42.71      2.62 o
  -4   6  12       37.87       45.59      1.64 o
  -3   6  12       17.05       21.39      1.18 o
  -2   6  12        3.82        3.40      0.76 o
  -1   6  12        9.19       10.27      2.28 o
   0   6  12        0.01        0.00      0.87 o
  -5   0  13       16.79       18.94      2.36 o
  -3   0  13      124.74      122.43      3.14 o
  -1   0  13      108.14      108.88      2.98 o
   1   0  13        2.68        0.68      0.64 o
  -6   1  13       18.74       23.08      1.91 o
  -5   1  13       25.43       27.91      2.58 o
  -4   1  13        0.04        0.00      0.52 o
  -3   1  13       59.19       64.71      2.09 o
  -2   1  13       61.14       54.72      1.68 o
  -1   1  13        0.18        0.00      0.39 o
   0   1  13        4.65        3.95      0.56 o
   1   1  13        1.95        1.70      0.50 o
   2   1  13       37.67       39.27      2.09 o
  -6   2  13       15.11       19.59      2.52 o
  -5   2  13       29.45       28.42      1.72 o
  -4   2  13       14.86       18.63      1.43 o
  -3   2  13        0.00        0.05      0.98 o
  -2   2  13       61.32       61.45      1.82 o
  -1   2  13       29.21       23.34      1.13 o
   0   2  13      143.25      135.62      2.47 o
   1   2  13        9.17       10.31      0.97 o
  -6   3  13        6.44        4.23      0.88 o
  -5   3  13       36.31       39.84      1.61 o
  -4   3  13       11.95       13.46      1.01 o
  -3   3  13        7.06        6.83      0.78 o
  -2   3  13       75.41       72.28      2.03 o
  -1   3  13       71.74       75.00      2.31 o
   0   3  13       21.92       19.80      1.12 o
   1   3  13        1.75        2.14      0.76 o
  -5   4  13        3.41        7.61      1.35 o
  -4   4  13       47.58       53.62      1.81 o
  -3   4  13        0.07        0.08      0.59 o
  -2   4  13      125.32      112.47      2.62 o
  -1   4  13       41.39       44.55      1.59 o
   0   4  13        3.49        2.05      1.30 o
  -4   5  13       86.62      101.45      2.60 o
  -3   5  13       34.41       37.90      1.52 o
  -2   5  13       13.35       10.97      0.95 o
  -4   0  14      145.04      174.70      6.96 o
  -2   0  14        2.50        1.61      0.75 o
   0   0  14       23.72       17.71      1.39 o
  -4   1  14       11.05        7.51      1.24 o
  -3   1  14       79.55       87.17      2.33 o
  -2   1  14       24.00       28.07      1.36 o
  -1   1  14        0.37        0.00      0.58 o
   0   1  14        0.04        0.03      0.52 o
  -4   2  14        9.85        8.74      1.08 o
  -3   2  14       44.66       45.05      1.68 o
  -2   2  14        3.00        6.27      0.90 o
  -1   2  14       14.34       18.99      1.26 o
  -4   3  14        0.09        0.00      0.92 o
  -3   3  14       26.94       33.21      1.78 o
  -2   3  14       10.15       11.04      1.66 o
  -1   3  14       45.76       46.20      2.03 o
 
